# Supplementary material for: Prognostic Value of Estimated Glucose Disposal Rate in Patients with Non-ST-Segment Elevation Acute Coronary Syndromes Undergoing Percutaneous Coronary Intervention
Source: Rev Cardiovasc Med. 2023 Jan 3;24(1):2. doi: 10.31083/j.rcm2401002 (PMC11270396; doi:10.31083/j.rcm2401002)
Supplement: Supplementary file 1 [file 2153-8174-24-1-002-s1.zip]

Archive with 1 entries (1 files):
- 2153-8174-24-1-002-s1.docx
